# Supplementary material for: Cross-Country Adaptation of a Psychological Flexibility Measure: The Comprehensive Assessment of Acceptance and Commitment Therapy Processes
Source: Int J Environ Res Public Health. 2022 Mar 8;19(6):3150. doi: 10.3390/ijerph19063150 (PMC8953951; doi:10.3390/ijerph19063150)
Supplement: Supplementary file 1 [file ijerph-19-03150-s001.zip]

Archive with 5 entries (5 files):
- Supplementary File 1 - Italian CompACT  Translation Grid.pdf
- Supplementary File 2 - German CompACT Transaltion Grid.pdf
- Supplementary File 3 - Spanish CompACT  Translation Grid.doc.pdf
- Supplementary File 4 - Content Analysis Quotes.pdf
- Supplementary File 5 - CompACT versions.pdf
